# Supplementary material for: Complete Mitochondrial Genomes of Two Species of the Genus Loricaria (Loricariidae: Loricariinae) and Its Phylogenetic Implications
Source: Animals (Basel). 2026 May 18;16(10):1537. doi: 10.3390/ani16101537 (PMC13203491; doi:10.3390/ani16101537)
Supplement: Supplementary file 1 [file animals-16-01537-s001.zip]

Archive with 2 entries (1 files):
- Supplementary1/
- Supplementary1/Table S1 Genetic distances between the two species in this study and other congeneric species based on cox1 sequence data.Loricaria.xlsx
