# Supplementary material for: Complete Mitochondrial Genomes of Two Species of the Genus Loricaria (Loricariidae: Loricariinae) and Its Phylogenetic Implications
Source: Animals (Basel). 2026 May 18;16(10):1537. doi: 10.3390/ani16101537 (PMC13203491; doi:10.3390/ani16101537)
Supplement: Supplementary file 1 [file animals-16-01537-s001.zip › Supplementary1/Table S1 Genetic distances between the two species in this study and other congeneric species based on cox1 sequence data.Loricaria.xlsx]

## Sheet: MatrixOutput
Loricaria_cataphracta_KX087174
Loricaria_ simillima_PV243906	0.0512679
Loricaria_parnahybae_PQ524225	0.11253	0.125286
lcl|PX861347.1_cds_YCL92811.1_1_gene_COX1_protein_cytochrome_c_oxidase_subunit_I_protein_id_YCL92811.1_location_1.._572_gbkey_CDS	0.0293254	0.0511872	0.117812
lcl|PX243309.1_cds_XZP60564.1_1_gene_COX1_protein_cytochrome_c_oxidase_subunit_I_frame_2_protein_id_XZP60564.1_location_1.._579_gbkey_CDS	0.0314044	0.0577882	0.114464	0.0335292
lcl|PX243308.1_cds_XZP60563.1_1_gene_COX1_protein_cytochrome_c_oxidase_subunit_I_frame_2_protein_id_XZP60563.1_location_1.._579_gbkey_CDS	0.0335643	0.0555309	0.116982	0.031374	0.00204918
lcl|PX243307.1_cds_XZP60562.1_1_gene_COX1_protein_cytochrome_c_oxidase_subunit_I_frame_2_protein_id_XZP60562.1_location_1.._579_gbkey_CDS	0.0356937	0.0577131	0.116794	0.0335009	0.00410152	0.00204813
lcl|PX243306.1_cds_XZP60561.1_1_gene_COX1_protein_cytochrome_c_oxidase_subunit_I_frame_2_protein_id_XZP60561.1_location_1.._579_gbkey_CDS	0.0335643	0.0555309	0.116982	0.031374	0.00204918	0	0.00204813
lcl|PX243305.1_cds_XZP60560.1_1_gene_COX1_protein_cytochrome_c_oxidase_subunit_I_frame_2_protein_id_XZP60560.1_location_1.._579_gbkey_CDS	0.0335643	0.0555309	0.116982	0.031374	0.00204918	0	0.00204813	0
lcl|PX243304.1_cds_XZP60559.1_1_gene_COX1_protein_cytochrome_c_oxidase_subunit_I_frame_2_protein_id_XZP60559.1_location_1.._579_gbkey_CDS	0.0335643	0.0555309	0.116982	0.031374	0.00204918	0	0.00204813	0	0
lcl|PX243303.1_cds_XZP60558.1_1_gene_COX1_protein_cytochrome_c_oxidase_subunit_I_frame_2_protein_id_XZP60558.1_location_1.._579_gbkey_CDS	0.0357335	0.0577882	0.114464	0.0335292	0.0041068	0.00204918	0.00410152	0.00204918	0.00204918	0.00204918
lcl|PX243302.1_cds_XZP60557.1_1_gene_COX1_protein_cytochrome_c_oxidase_subunit_I_frame_2_protein_id_XZP60557.1_location_1.._579_gbkey_CDS	0.0336545	0.0648245	0.125055	0.042359	0.0229333	0.02507	0.0271749	0.02507	0.02507	0.02507	0.0272159
lcl|PX243301.1_cds_XZP60556.1_1_gene_COX1_protein_cytochrome_c_oxidase_subunit_I_frame_2_protein_id_XZP60556.1_location_1.._579_gbkey_CDS	0.0358331	0.0625256	0.127639	0.0401563	0.02507	0.0229333	0.0250336	0.0229333	0.0229333	0.0229333	0.02507	0.00204918
lcl|PX243300.1_cds_XZP60555.1_1_gene_COX1_protein_cytochrome_c_oxidase_subunit_I_frame_2_protein_id_XZP60555.1_location_1.._579_gbkey_CDS	0.0272159	0.0490258	0.115488	0.00204813	0.0314044	0.0292539	0.031374	0.0292539	0.0292539	0.0292539	0.0314044	0.0402191	0.0380213
lcl|PX243299.1_cds_XZP60554.1_1_gene_COX1_protein_cytochrome_c_oxidase_subunit_I_frame_2_protein_id_XZP60554.1_location_1.._579_gbkey_CDS	0.0272159	0.0490258	0.115488	0.00204813	0.0314044	0.0292539	0.031374	0.0292539	0.0292539	0.0292539	0.0314044	0.0402191	0.0380213	0
lcl|PX243298.1_cds_XZP60553.1_1_gene_COX1_protein_cytochrome_c_oxidase_subunit_I_frame_2_protein_id_XZP60553.1_location_1.._579_gbkey_CDS	0.0467229	0.0669209	0.127187	0.0444467	0.0250037	0.022876	0.0249804	0.022876	0.022876	0.022876	0.0250037	0.0337095	0.0315356	0.0422981	0.0422981
lcl|PX243297.1_cds_XZP60552.1_1_gene_COX1_protein_cytochrome_c_oxidase_subunit_I_frame_2_protein_id_XZP60552.1_location_1.._579_gbkey_CDS	0.0467229	0.0669209	0.127187	0.0444467	0.0250037	0.022876	0.0249804	0.022876	0.022876	0.022876	0.0250037	0.0337095	0.0315356	0.0422981	0.0422981	0
lcl|PX243296.1_cds_XZP60551.1_1_gene_COX1_protein_cytochrome_c_oxidase_subunit_I_frame_2_protein_id_XZP60551.1_location_1.._579_gbkey_CDS	0.0467229	0.0669209	0.127187	0.0444467	0.0250037	0.022876	0.0249804	0.022876	0.022876	0.022876	0.0250037	0.0337095	0.0315356	0.0422981	0.0422981	0	0
lcl|PX243295.1_cds_XZP60550.1_1_gene_COX1_protein_cytochrome_c_oxidase_subunit_I_frame_2_protein_id_XZP60550.1_location_1.._579_gbkey_CDS	0.0467229	0.0669209	0.127187	0.0444467	0.0250037	0.022876	0.0249804	0.022876	0.022876	0.022876	0.0250037	0.0337095	0.0315356	0.0422981	0.0422981	0	0	0
lcl|PP582734.1_cds_WYV68664.1_1_gene_COX1_protein_cytochrome_c_oxidase_subunit_I_frame_3_protein_id_WYV68664.1_location_1.._512_gbkey_CDS	0.0927742	0.0831816	0.0858496	0.0926244	0.0947566	0.0971779	0.0994659	0.0971779	0.0971779	0.0971779	0.099611	0.0926244	0.0950457	0.0903588	0.0903588	0.099611	0.099611	0.099611	0.099611
lcl|PP582733.1_cds_WYV68663.1_1_gene_COX1_protein_cytochrome_c_oxidase_subunit_I_frame_3_protein_id_WYV68663.1_location_1.._512_gbkey_CDS	0.0953646	0.0857024	0.0929315	0.0952014	0.0973246	0.0997636	0.102056	0.0997636	0.0997636	0.0997636	0.102215	0.0952014	0.0976404	0.0929315	0.0929315	0.102215	0.102215	0.102215	0.102215	0.00616338
lcl|PP582732.1_cds_WYV68662.1_1_gene_COX1_protein_cytochrome_c_oxidase_subunit_I_frame_3_protein_id_WYV68662.1_location_1.._512_gbkey_CDS	0.0927742	0.0831816	0.0858496	0.0926244	0.0947566	0.0971779	0.0994659	0.0971779	0.0971779	0.0971779	0.099611	0.0926244	0.0950457	0.0903588	0.0903588	0.099611	0.099611	0.099611	0.099611	0	0.00616338
lcl|PP662885.1_cds_WZH62524.1_1_gene_COX1_protein_cytochrome_c_oxidase_subunit_I_frame_2_protein_id_WZH62524.1_location_1.._560_gbkey_CDS	0.0397274	0.00966214	0.114016	0.0370712	0.0421429	0.0395656	0.0420691	0.0395656	0.0395656	0.0395656	0.0421429	0.050059	0.0474343	0.034586	0.034586	0.0472505	0.0472505	0.0472505	0.0472505	0.0711134	0.0739949	0.0711134
lcl|OR733009.1_cds_WPO01270.1_1_gene_COI_protein_cytochrome_oxidase_subunit_1_protein_id_WPO01270.1_location_1.._620_gbkey_CDS	0.0314415	0.0624261	0.107517	0.0357335	0.0466021	0.0443946	0.042244	0.0443946	0.0443946	0.0443946	0.0466021	0.0401003	0.0379121	0.033606	0.033606	0.0555309	0.0555309	0.0555309	0.0555309	0.0903588	0.0929315	0.0903588	0.0499555
lcl|OR733008.1_cds_WPO01269.1_1_gene_COI_protein_cytochrome_oxidase_subunit_1_protein_id_WPO01269.1_location_1.._620_gbkey_CDS	0.0292863	0.060143	0.10503	0.0379121	0.0400086	0.0378299	0.0356937	0.0378299	0.0378299	0.0378299	0.0400086	0.0422981	0.0401003	0.0357799	0.0357799	0.0510465	0.0510465	0.0510465	0.0510465	0.0903588	0.0929315	0.0903588	0.0473377	0.0103309
lcl|OR733007.1_cds_WPO01268.1_1_gene_COI_protein_cytochrome_oxidase_subunit_1_protein_id_WPO01268.1_location_1.._620_gbkey_CDS	0.0379121	0.0600558	0.112331	0.042244	0.0443493	0.0421563	0.0400086	0.0421563	0.0421563	0.0421563	0.0443493	0.0466591	0.0444467	0.0401003	0.0401003	0.0554609	0.0554609	0.0554609	0.0554609	0.08543	0.0879549	0.08543	0.0472505	0.0144969	0.00823378
lcl|OR733006.1_cds_WPO01267.1_1_gene_COI_protein_cytochrome_oxidase_subunit_1_protein_id_WPO01267.1_location_1.._620_gbkey_CDS	0.0381572	0.0558803	0.107711	0.0337095	0.0357799	0.033606	0.0357335	0.033606	0.033606	0.033606	0.0357799	0.042501	0.0402886	0.0315926	0.0315926	0.0445714	0.0445714	0.0445714	0.0445714	0.0905102	0.0930961	0.0905102	0.0502936	0.0446439	0.0424266	0.0467936
lcl|OR733005.1_cds_WPO01266.1_1_gene_COI_protein_cytochrome_oxidase_subunit_1_protein_id_WPO01266.1_location_1.._620_gbkey_CDS	0.040051	0.0622483	0.114653	0.0443946	0.0465087	0.0443109	0.0421563	0.0443109	0.0443109	0.0443109	0.0465087	0.0488194	0.0466021	0.042244	0.042244	0.0576451	0.0576451	0.0576451	0.0576451	0.0876857	0.0902147	0.0876857	0.0497768	0.0165772	0.010301	0.00204813	0.0489501
lcl|OR733004.1_cds_WPO01265.1_1_gene_COI_protein_cytochrome_oxidase_subunit_1_protein_id_WPO01265.1_location_1.._620_gbkey_CDS	0.0379121	0.0600558	0.112331	0.042244	0.0443493	0.0421563	0.0400086	0.0421563	0.0421563	0.0421563	0.0443493	0.0466591	0.0444467	0.0401003	0.0401003	0.0554609	0.0554609	0.0554609	0.0554609	0.08543	0.0879549	0.08543	0.0472505	0.0144969	0.00823378	0	0.0467936	0.00204813
lcl|OR899300.1_cds_WPQ81486.1_1_gene_COX1_protein_cytochrome_c_oxidase_subunit_I_frame_3_protein_id_WPQ81486.1_location_1.._585_gbkey_CDS	0.0335292	0.060143	0.114653	0.0379121	0.0313503	0.0335009	0.0356345	0.0335009	0.0335009	0.0335009	0.0356607	0.0422981	0.0445056	0.0357799	0.0357799	0.0488194	0.0488194	0.0488194	0.0488194	0.0994659	0.099611	0.0994659	0.0498615	0.0487644	0.0421563	0.0465087	0.0422981	0.0464725	0.0465087
lcl|OP407986.1_cds_UWM23026.1_1_gene_COX1_protein_cytochrome_c_oxidase_subunit_I_protein_id_UWM23026.1_location_1.._590_gbkey_CDS	0.0292863	0.0511134	0.110017	0.0335643	0.0356607	0.0335009	0.031374	0.0335009	0.0335009	0.0335009	0.0356607	0.0379121	0.0357335	0.0314415	0.0314415	0.0466021	0.0466021	0.0466021	0.0466021	0.0808119	0.0833158	0.0808119	0.0370015	0.0145238	0.00824761	0.00823378	0.0380213	0.010301	0.00823378	0.037799
lcl|OP407985.1_cds_UWM23025.1_1_gene_COX1_protein_cytochrome_c_oxidase_subunit_I_protein_id_UWM23025.1_location_1.._590_gbkey_CDS	0.0229717	0.0491082	0.110217	0.0272159	0.0271404	0.0292863	0.0314044	0.0292863	0.0292863	0.0292863	0.0314415	0.0358929	0.0380859	0.025113	0.025113	0.0379634	0.0379634	0.0379634	0.0379634	0.0785764	0.0810763	0.0785764	0.037238	0.0336545	0.0314853	0.0314415	0.0273177	0.0335643	0.0314415	0.0271126	0.0229014
lcl|OP407984.1_cds_UWM23024.1_1_gene_COX1_protein_cytochrome_c_oxidase_subunit_I_protein_id_UWM23024.1_location_1.._590_gbkey_CDS	0.02507	0.0512679	0.11253	0.0293254	0.0292539	0.0314044	0.0335292	0.0314044	0.0314044	0.0314044	0.0335643	0.0380213	0.0402191	0.0272159	0.0272159	0.0401003	0.0401003	0.0401003	0.0401003	0.0808119	0.0833158	0.0808119	0.0397274	0.0357799	0.033606	0.0335643	0.0294234	0.0356937	0.0335643	0.0292281	0.0250037	0.00204813
lcl|OP407983.1_cds_UWM23023.1_1_gene_COX1_protein_cytochrome_c_oxidase_subunit_I_protein_id_UWM23023.1_location_1.._590_gbkey_CDS	0.02507	0.0512679	0.11253	0.0293254	0.0292539	0.0314044	0.0335292	0.0314044	0.0314044	0.0314044	0.0335643	0.0380213	0.0402191	0.0272159	0.0272159	0.0401003	0.0401003	0.0401003	0.0401003	0.0808119	0.0833158	0.0808119	0.0397274	0.0357799	0.033606	0.0335643	0.0294234	0.0356937	0.0335643	0.0292281	0.0250037	0.00204813	0
lcl|OP407982.1_cds_UWM23022.1_1_gene_COX1_protein_cytochrome_c_oxidase_subunit_I_protein_id_UWM23022.1_location_1.._590_gbkey_CDS	0.0292863	0.060143	0.10503	0.0335643	0.0443946	0.0421968	0.040051	0.0421968	0.0421968	0.0421968	0.0443946	0.0422981	0.0401003	0.0314415	0.0314415	0.0532837	0.0532837	0.0532837	0.0532837	0.0879549	0.0905102	0.0879549	0.0473377	0.00204918	0.00824761	0.0124005	0.0424266	0.0144764	0.0124005	0.046552	0.012423	0.0314853	0.033606	0.033606
lcl|OP407981.1_cds_UWM23021.1_1_gene_COX1_protein_cytochrome_c_oxidase_subunit_I_frame_3_protein_id_UWM23021.1_location_1.._605_gbkey_CDS	0.0293478	0.0602726	0.105266	0.0336348	0.0444887	0.042286	0.0401357	0.042286	0.042286	0.042286	0.0444887	0.0423878	0.0401852	0.0315076	0.0315076	0.0533976	0.0533976	0.0533976	0.0533976	0.0881492	0.0907109	0.0881492	0.0474561	0.00205339	0.00826465	0.0124262	0.0425169	0.0145064	0.0124262	0.0466507	0.0124488	0.0315515	0.0336768	0.0336768	0
lcl|OP407980.1_cds_UWM23020.1_1_gene_COX1_protein_cytochrome_c_oxidase_subunit_I_protein_id_UWM23020.1_location_1.._590_gbkey_CDS	0.0314415	0.0624261	0.11253	0.0314044	0.0421968	0.0400086	0.0378676	0.0400086	0.0400086	0.0400086	0.0421968	0.0401003	0.0379121	0.0292863	0.0292863	0.0510465	0.0510465	0.0510465	0.0510465	0.0927742	0.0953646	0.0927742	0.0473377	0.00824761	0.0103309	0.0144969	0.0402191	0.0165772	0.0144969	0.0443493	0.0145238	0.0293254	0.0314415	0.0314415	0.00617292	0.00618565
lcl|OP407979.1_cds_UWM23019.1_1_gene_COX1_protein_cytochrome_c_oxidase_subunit_I_protein_id_UWM23019.1_location_1.._491_gbkey_CDS	0.0317439	0.0628605	0.1091	0.0340422	0.0458272	0.0434406	0.0411177	0.0434406	0.0434406	0.0434406	0.0458272	0.0434987	0.0411177	0.0317439	0.0317439	0.0578493	0.0578493	0.0578493	0.0578493	0.0880852	0.0908576	0.0880852	0.0473377	0.0022173	0.00892881	0.0134273	0.0460426	0.015676	0.0134273	0.0481104	0.0134537	0.0341373	0.0364388	0.0364388	0	0	0.00444447
lcl|OP407978.1_cds_UWM23018.1_1_gene_COX1_protein_cytochrome_c_oxidase_subunit_I_protein_id_UWM23018.1_location_1.._590_gbkey_CDS	0.0556918	0.0271749	0.125524	0.060143	0.0622483	0.0645314	0.0667362	0.0645314	0.0645314	0.0645314	0.066825	0.0647197	0.0670239	0.0579594	0.0579594	0.0737696	0.0737696	0.0737696	0.0737696	0.0785764	0.0855626	0.0785764	0.0194371	0.0715506	0.0692304	0.0691292	0.0649362	0.0713445	0.0691292	0.0667362	0.0600558	0.0535202	0.0556918	0.0556918	0.0692304	0.0693807	0.0715506	0.0727388
lcl|OP407977.1_cds_UWM23017.1_1_gene_COX1_protein_cytochrome_c_oxidase_subunit_I_protein_id_UWM23017.1_location_1.._590_gbkey_CDS	0.0534344	0.0250336	0.12294	0.0578703	0.0599756	0.0622483	0.0644479	0.0622483	0.0622483	0.0622483	0.0645314	0.0670239	0.0693387	0.0556918	0.0556918	0.071444	0.071444	0.071444	0.071444	0.0809405	0.0879549	0.0809405	0.016968	0.0692304	0.0669209	0.066825	0.062632	0.0690351	0.066825	0.0644479	0.0577882	0.0512679	0.0534344	0.0534344	0.0669209	0.0670659	0.0692304	0.0702262	0.00204918
lcl|MZ052016.1_cds_QVH35861.1_1_gene_COI_protein_cytochrome_oxidase_subunit_1_protein_id_QVH35861.1_location_1.._863_gbkey_CDS	0.0271404	0.0533556	0.107517	0.0314044	0.0335009	0.0313503	0.0292281	0.0313503	0.0313503	0.0313503	0.0335009	0.0357335	0.0335643	0.0292863	0.0292863	0.0443946	0.0443946	0.0443946	0.0443946	0.0831816	0.0857024	0.0831816	0.0395656	0.012423	0.00617292	0.0103128	0.0358331	0.0123843	0.0103128	0.0356345	0.00204918	0.0250336	0.0271404	0.0271404	0.0103309	0.0103523	0.012423	0.0111861	0.0623337	0.0600558
lcl|MZ051968.1_cds_QVH35813.1_1_gene_COI_protein_cytochrome_oxidase_subunit_1_protein_id_QVH35813.1_location_1.._850_gbkey_CDS	0.0271404	0.0533556	0.107517	0.0314044	0.0335009	0.0313503	0.0292281	0.0313503	0.0313503	0.0313503	0.0335009	0.0357335	0.0335643	0.0292863	0.0292863	0.0443946	0.0443946	0.0443946	0.0443946	0.0831816	0.0857024	0.0831816	0.0395656	0.012423	0.00617292	0.0103128	0.0358331	0.0123843	0.0103128	0.0356345	0.00204918	0.0250336	0.0271404	0.0271404	0.0103309	0.0103523	0.012423	0.0111861	0.0623337	0.0600558	0
lcl|MZ051906.1_cds_QVH35751.1_1_gene_COI_protein_cytochrome_oxidase_subunit_1_frame_2_protein_id_QVH35751.1_location_1.._651_gbkey_CDS	0.0380859	0.0557826	0.110425	0.0294234	0.0335643	0.0314044	0.0335292	0.0314044	0.0314044	0.0314044	0.0335643	0.0380213	0.0358331	0.0273177	0.0273177	0.0422981	0.0422981	0.0422981	0.0422981	0.0855626	0.0881005	0.0855626	0.032035	0.0445714	0.0379634	0.0422981	0.042582	0.0444467	0.0422981	0.042359	0.033606	0.0359594	0.0380859	0.0380859	0.042359	0.0424489	0.0357799	0.0411781	0.0602373	0.0625256	0.0314415	0.0314415
lcl|MZ051588.1_cds_QVH35433.1_1_gene_COI_protein_cytochrome_oxidase_subunit_1_protein_id_QVH35433.1_location_1.._860_gbkey_CDS	0.0380859	0.0557826	0.110425	0.0294234	0.0335643	0.0314044	0.0335292	0.0314044	0.0314044	0.0314044	0.0335643	0.0380213	0.0358331	0.0273177	0.0273177	0.0422981	0.0422981	0.0422981	0.0422981	0.0855626	0.0881005	0.0855626	0.032035	0.0445714	0.0379634	0.0422981	0.042582	0.0444467	0.0422981	0.042359	0.033606	0.0359594	0.0380859	0.0380859	0.042359	0.0424489	0.0357799	0.0411781	0.0602373	0.0625256	0.0314415	0.0314415	0
lcl|MZ051265.1_cds_QVH35110.1_1_gene_COI_protein_cytochrome_oxidase_subunit_1_frame_2_protein_id_QVH35110.1_location_1.._651_gbkey_CDS	0.0380859	0.0557826	0.110425	0.0294234	0.0335643	0.0314044	0.0335292	0.0314044	0.0314044	0.0314044	0.0335643	0.0380213	0.0358331	0.0273177	0.0273177	0.0422981	0.0422981	0.0422981	0.0422981	0.0855626	0.0881005	0.0855626	0.032035	0.0445714	0.0379634	0.0422981	0.042582	0.0444467	0.0422981	0.042359	0.033606	0.0359594	0.0380859	0.0380859	0.042359	0.0424489	0.0357799	0.0411781	0.0602373	0.0625256	0.0314415	0.0314415	0	0
lcl|MZ051232.1_cds_QVH35077.1_1_gene_COI_protein_cytochrome_oxidase_subunit_1_protein_id_QVH35077.1_location_1.._862_gbkey_CDS	0.0271404	0.0533556	0.107517	0.0314044	0.0335009	0.0313503	0.0292281	0.0313503	0.0313503	0.0313503	0.0335009	0.0357335	0.0335643	0.0292863	0.0292863	0.0443946	0.0443946	0.0443946	0.0443946	0.0831816	0.0857024	0.0831816	0.0395656	0.012423	0.00617292	0.0103128	0.0358331	0.0123843	0.0103128	0.0356345	0.00204918	0.0250336	0.0271404	0.0271404	0.0103309	0.0103523	0.012423	0.0111861	0.0623337	0.0600558	0	0	0.0314415	0.0314415	0.0314415
lcl|MZ051209.1_cds_QVH35054.1_1_gene_COI_protein_cytochrome_oxidase_subunit_1_protein_id_QVH35054.1_location_1.._863_gbkey_CDS	0.0380859	0.0557826	0.110425	0.0294234	0.0335643	0.0314044	0.0335292	0.0314044	0.0314044	0.0314044	0.0335643	0.0380213	0.0358331	0.0273177	0.0273177	0.0422981	0.0422981	0.0422981	0.0422981	0.0855626	0.0881005	0.0855626	0.032035	0.0445714	0.0379634	0.0422981	0.042582	0.0444467	0.0422981	0.042359	0.033606	0.0359594	0.0380859	0.0380859	0.042359	0.0424489	0.0357799	0.0411781	0.0602373	0.0625256	0.0314415	0.0314415	0	0	0	0.0314415
lcl|MZ051111.1_cds_QVH34956.1_1_gene_COI_protein_cytochrome_oxidase_subunit_1_frame_2_protein_id_QVH34956.1_location_1.._651_gbkey_CDS	0.0380859	0.0557826	0.110425	0.0294234	0.0335643	0.0314044	0.0335292	0.0314044	0.0314044	0.0314044	0.0335643	0.0380213	0.0358331	0.0273177	0.0273177	0.0422981	0.0422981	0.0422981	0.0422981	0.0855626	0.0881005	0.0855626	0.032035	0.0445714	0.0379634	0.0422981	0.042582	0.0444467	0.0422981	0.042359	0.033606	0.0359594	0.0380859	0.0380859	0.042359	0.0424489	0.0357799	0.0411781	0.0602373	0.0625256	0.0314415	0.0314415	0	0	0	0.0314415	0
lcl|MZ051100.1_cds_QVH34945.1_1_gene_COI_protein_cytochrome_oxidase_subunit_1_protein_id_QVH34945.1_location_1.._863_gbkey_CDS	0.0402886	0.0580553	0.11295	0.0315926	0.0357335	0.0335643	0.0356937	0.0335643	0.0335643	0.0335643	0.0357335	0.0402191	0.0380213	0.0294822	0.0294822	0.0445056	0.0445056	0.0445056	0.0445056	0.0879549	0.0905102	0.0879549	0.034586	0.0467936	0.0401563	0.0445056	0.0448092	0.0466591	0.0445056	0.0445714	0.0357799	0.0381572	0.0402886	0.0402886	0.0445714	0.0446662	0.0379634	0.0435648	0.0625256	0.0648245	0.033606	0.033606	0.00204918	0.00204918	0.00204918	0.033606	0.00204918	0.00204918
lcl|MZ050922.1_cds_QVH34767.1_1_gene_COI_protein_cytochrome_oxidase_subunit_1_protein_id_QVH34767.1_location_1.._851_gbkey_CDS	0.0271404	0.0533556	0.107517	0.0314044	0.0335009	0.0313503	0.0292281	0.0313503	0.0313503	0.0313503	0.0335009	0.0357335	0.0335643	0.0292863	0.0292863	0.0443946	0.0443946	0.0443946	0.0443946	0.0831816	0.0857024	0.0831816	0.0395656	0.012423	0.00617292	0.0103128	0.0358331	0.0123843	0.0103128	0.0356345	0.00204918	0.0250336	0.0271404	0.0271404	0.0103309	0.0103523	0.012423	0.0111861	0.0623337	0.0600558	0	0	0.0314415	0.0314415	0.0314415	0	0.0314415	0.0314415	0.033606
lcl|MK861710.1_cds_QKY77538.1_1_gene_COI_protein_cytochrome_c_oxidase_subunit_I_frame_3_protein_id_QKY77538.1_location_1.._505_gbkey_CDS	0.0489501	0.0144969	0.122484	0.0488813	0.0554609	0.0532187	0.0553979	0.0532187	0.0532187	0.0532187	0.0554609	0.0624261	0.060143	0.0467229	0.0467229	0.0599756	0.0599756	0.0599756	0.0599756	0.0806906	0.0831816	0.0806906	0	0.0600558	0.0577882	0.0577131	0.0580553	0.0599024	0.0577131	0.0577882	0.0488194	0.0467936	0.0489501	0.0489501	0.0577882	0.0579123	0.0600558	0.0579344	0.0292863	0.0271404	0.0510465	0.0510465	0.0534344	0.0534344	0.0534344	0.0510465	0.0534344	0.0534344	0.0556918
lcl|KP772582.1_cds_AKC91776.1_1_gene_COI_protein_cytochrome_oxidase_subunit_I_protein_id_AKC91776.1_location_1.._627_gbkey_CDS	0.0292863	0.060143	0.10503	0.0335643	0.0443946	0.0421968	0.040051	0.0421968	0.0421968	0.0421968	0.0443946	0.0422981	0.0401003	0.0314415	0.0314415	0.0532837	0.0532837	0.0532837	0.0532837	0.0879549	0.0905102	0.0879549	0.0473377	0.00204918	0.00824761	0.0124005	0.0424266	0.0144764	0.0124005	0.046552	0.012423	0.0314853	0.033606	0.033606	0	0	0.00617292	0	0.0692304	0.0669209	0.0103309	0.0103309	0.042359	0.042359	0.042359	0.0103309	0.042359	0.042359	0.0445714
lcl|MG777608.1_cds_AVA31970.1_1_gene_COI_protein_cytochrome_c_oxidase_subunit_I_frame_3_protein_id_AVA31970.1_location_1.._533_gbkey_CDS	0.111302	0.115971	0.136688	0.115831	0.123035	0.120535	0.120406	0.120535	0.120535	0.120535	0.123035	0.123331	0.120818	0.11349	0.11349	0.140894	0.140894	0.140894	0.140894	0.136688	0.141701	0.136688	0.11493	0.12349	0.118465	0.120818	0.123658	0.120673	0.120818	0.1229	0.11349	0.11612	0.115971	0.115971	0.120972	0.121244	0.115971	0.12371	0.11862	0.121133	0.111021	0.111021	0.106119	0.106119	0.106119	0.111021	0.106119	0.106119	0.108564
lcl|MG777599.1_cds_AVA31961.1_1_gene_COI_protein_cytochrome_c_oxidase_subunit_I_frame_3_protein_id_AVA31961.1_location_1.._533_gbkey_CDS	0.0687959	0.0919869	0.129133	0.0711673	0.0664527	0.0641852	0.0663999	0.0641852	0.0641852	0.0641852	0.0664527	0.0734768	0.0711673	0.0689482	0.0689482	0.0756273	0.0756273	0.0756273	0.0756273	0.106243	0.11349	0.106243	0.0814211	0.0709558	0.0663999	0.0708999	0.0804699	0.0731344	0.0708999	0.0732493	0.0663999	0.0688684	0.0710895	0.0710895	0.0686726	0.0688205	0.0709558	0.0697083	0.0920994	0.0897127	0.0641375	0.0641375	0.0620987	0.0620987	0.0620987	0.0641375	0.0620987	0.0620987	0.0643715
lcl|KT952449.1_cds_ANZ54475.1_1_gene_COI_protein_cytochrome_oxidase_subunit_I_protein_id_ANZ54475.1_location_1.._685_gbkey_CDS	0.00410152	0.0468711	0.112736	0.02507	0.0271404	0.0292863	0.0314044	0.0292863	0.0292863	0.0292863	0.0314415	0.0293711	0.0315356	0.0229717	0.0229717	0.042359	0.042359	0.042359	0.042359	0.0881005	0.0906689	0.0881005	0.0346673	0.0314853	0.0293254	0.0379634	0.0338395	0.0401003	0.0379634	0.0335643	0.0293254	0.0230166	0.025113	0.025113	0.0293254	0.029387	0.0314853	0.0317899	0.0512679	0.0490258	0.0271749	0.0271749	0.0337712	0.0337712	0.0337712	0.0271749	0.0337712	0.0337712	0.0359594
lcl|GU701637.1_cds_ADF75354.1_1_gene_COI_protein_cytochrome_oxidase_subunit_1_frame_2_protein_id_ADF75354.1_location_1.._652_gbkey_CDS	0.0314044	0.0577882	0.107711	0.0314415	0.0356345	0.0334793	0.0313503	0.0334793	0.0334793	0.0334793	0.0356345	0.040051	0.0378676	0.0293254	0.0293254	0.0487644	0.0487644	0.0487644	0.0487644	0.0878166	0.0903588	0.0878166	0.0446531	0.0124005	0.00616338	0.010301	0.0401563	0.0123747	0.010301	0.0356607	0.00616338	0.0292863	0.0314044	0.0314044	0.0103128	0.0103341	0.0124005	0.0111649	0.066825	0.0645314	0.00410152	0.00410152	0.0314853	0.0314853	0.0314853	0.00410152	0.0314853	0.0314853	0.0336545
lcl|GU701636.1_cds_ADF75353.1_1_gene_COI_protein_cytochrome_oxidase_subunit_1_frame_2_protein_id_ADF75353.1_location_1.._652_gbkey_CDS	0.0314044	0.0577882	0.107711	0.0314415	0.0356345	0.0334793	0.0313503	0.0334793	0.0334793	0.0334793	0.0356345	0.040051	0.0378676	0.0293254	0.0293254	0.0487644	0.0487644	0.0487644	0.0487644	0.0878166	0.0903588	0.0878166	0.0446531	0.0124005	0.00616338	0.010301	0.0401563	0.0123747	0.010301	0.0356607	0.00616338	0.0292863	0.0314044	0.0314044	0.0103128	0.0103341	0.0124005	0.0111649	0.066825	0.0645314	0.00410152	0.00410152	0.0314853	0.0314853	0.0314853	0.00410152	0.0314853	0.0314853	0.0336545
[truncated: 7 more columns]

## Sheet: Caption
Table. Estimates of Evolutionary Divergence between Sequences
The number of base substitutions per site from between sequences are shown. Analyses were conducted using the Kimura 2-parameter model [1]. The analysis involved 57 nucleotide sequences. Codon positions included were 1st+2nd+3rd+Noncoding. All positions with less than 95% site coverage were eliminated. That is, fewer than 5% alignment gaps, missing data, and ambiguous bases were allowed at any po…
1. Kimura M. (1980). A simple method for estimating evolutionary rate of base substitutions through comparative studies of nucleotide sequences. Journal of Molecular Evolution 16:111-120.
2. Kumar S., Stecher G., and Tamura K. (2016). MEGA7: Molecular Evolutionary Genetics Analysis version 7.0 for bigger datasets.Molecular Biology and Evolution 33:1870-1874.
Disclaimer: Although utmost care has been taken to ensure the correctness of the caption, the caption text is provided "as is" without any warranty of any kind. Authors advise the user to carefully check the caption prior to its use for any purpose and report any errors or problems to the authors immediately (www.megasoftware.net). In no event shall the authors and their employers be liable for a…
